# Supplementary material for: Polyethylene degradation and assimilation by the marine yeast Rhodotorula mucilaginosa
Source: ISME Commun. 2023 Jul 10;3:68. doi: 10.1038/s43705-023-00267-z (PMC10330194; doi:10.1038/s43705-023-00267-z)
Supplement: Supplementary file 5 — Table S3 [file 43705_2023_267_MOESM5_ESM.xlsx]

## Sheet: Sheet1
Comparison	Z	P.unadj	P.adj
Control small cells - Control large cells	-1.9	0.057	0.85
Control small cells - PE small cells	0.86	0.39	1
Control large cells - PE small cells	2.3	0.02	0.3
Control small cells - PE large cells	-5.5	4.8e-08	7.1e-07
Control large cells - PE large cells	-3.2	0.0014	0.022
PE small cells - PE large cells	-5.8	7.3e-09	1.1e-07
Control small cells - UV-treated PE small cells	-13	3.2e-40	4.7e-39
Control large cells - UV-treated small cells	-4.1	5e-05	0.00076
PE small cells - UV-treated PE small cells	-14	4.6e-43	6.8e-42
PE large cells - UV-treated small cells	0.69	0.49	1
Control small cells - UV-treated PE large cells	-12	3.9e-32	5.9e-31
Control large cells - UV-treated large cells	-7.9	3e-15	4.5e-14
PE small cells - UV-treated PE large cells	-12	8.2e-34	1.2e-32
PE large cells - UV-treated large cells	-4	6.5e-05	0.00098
UV-treated PE small cells - UV-treated PE large cells	-6.6	4.7e-11	7.1e-10
